# Supplementary material for: Correction: Regulation of ATG4B Stability by RNF5 Limits Basal Levels of Autophagy and Influences Susceptibility to Bacterial Infection
Source: PLoS Genet. 2020 May 11;16(5):e1008795. doi: 10.1371/journal.pgen.1008795 (PMC7213681; doi:10.1371/journal.pgen.1008795)
Supplement: S1 File — (XLSX) [file pgen.1008795.s001.xlsx]

## Sheet: GFP_LGG-1
file	cell number	particle number	Area (pixel2)	Area (mm2)	XStart	YStart		total worms		9
1	1							total cells		36
	2							cells with 0 particles		5	(1, 2, 21, 29, 32)
	3	1	1	0.0081	270	62
	4	2	6	0.0486	327	74
		3	1	0.0081	309	78
	5	5	11	0.0891	430	119
	6	4	9	0.0729	501	89
2	7	6	12	0.0972	241	152
	8	1	4	0.0324	320	102
		2	6	0.0486	315	103
		3	4	0.0324	416	113
		5	2	0.0162	341	118
	9	4	4	0.0324	498	117
		7	10	0.081	612	160
3	10	1	1	0.0081	318	44
		2	4	0.0324	354	52
		4	3	0.0243	448	82
	11	3	9	0.0729	521	60
		5	3	0.0243	609	82
4	12	1	3	0.0243	465	92
		2	4	0.0324	473	95
		3	7	0.0567	406	96
		4	2	0.0162	477	96
	13	5	4	0.0324	582	102
		7	7	0.0567	565	104
		8	14	0.1134	567	106
	14	6	18	0.1458	939	102
5	15	1	16	0.1296	106	65
	16	2	20	0.162	289	80
		3	27	0.2187	282	89
		5	5	0.0405	213	100
		6	14	0.1134	263	106
		7	14	0.1134	258	114
		8	18	0.1458	251	115
	17	4	31	0.2511	344	90
	18	9	4	0.0324	494	116
		10	2	0.0162	531	127
	19	11	1	0.0081	598	134
6	20	1	13	0.1053	264	50
		2	3	0.0243	262	61
	21
	22	5	20	0.162	334	75
		6	9	0.0729	324	77
	23	4	31	0.2511	569	65
		8	6	0.0486	573	90
		9	2	0.0162	584	94
	24	7	5	0.0405	649	82
	25	3	23	0.1863	727	63
7	26	3	11	0.0891	130	107
	27	4	7	0.0567	223	113
		5	64	0.5184	202	116
		6	5	0.0405	223	120
		7	6	0.0486	315	121
		8	6	0.0486	225	127
	28	1	17	0.1377	507	99
		2	37	0.2997	472	101
	29
8	30	1	26	0.2106	117	36
		2	13	0.1053	91	38
		3	4	0.0324	82	44
		4	9	0.0729	91	46
		5	5	0.0405	138	63
	31	6	132	1.0692	360	73
	32
	33	7	8	0.0648	790	104
		8	16	0.1296	823	114
		9	7	0.0567	762	130
		10	10	0.081	819	131
		11	12	0.0972	822	132
9	34	1	18	0.1458	77	13
		2	2	0.0162	199	66
	35	7	9	0.0729	353	118
		10	23	0.1863	352	126
		12	10	0.081	345	149
	36	3	7	0.0567	766	108
		4	4	0.0324	765	113
		5	11	0.0891	756	114
		6	19	0.1539	747	115
		8	14	0.1134	637	119
		9	5	0.0405	648	119
		11	11	0.0891	610	139
											XStart	YStart

## Sheet: GFP_LGG-1;rnf-5
file	cell number	particle number	Area (pixel2)	Area (mm2)	XStart	YStart		total worms		10
1	1	1	6	0.0486	251	49		total cells		43
		2	8	0.0648	319	61		cells with 0 particles		0
		10	5	0.0405	270	84
	2	3	11	0.0891	501	69
		5	4	0.0324	524	72
		6	21	0.1701	603	73
		7	5	0.0405	597	75
		9	19	0.1539	507	78
		16	8	0.0648	516	107
		18	4	0.0324	496	113
		20	7	0.0567	525	117
	3	4	4	0.0324	779	69
		8	18	0.1458	741	75
		11	5	0.0405	784	91
		12	1	0.0081	814	91
		13	11	0.0891	746	96
		14	23	0.1863	749	100
		15	12	0.0972	732	101
		17	19	0.1539	679	111
		19	3	0.0243	645	113
2	4	8	15	0.1215	243	134
	5	1	7	0.0567	472	59
		5	6	0.0486	477	96
		6	17	0.1377	346	101
		7	7	0.0567	329	124
	6	3	3	0.0243	549	85
		4	1	0.0081	558	87
	7	2	10	0.081	739	74
3	8	1	4	0.0324	537	103
		2	30	0.243	559	103
		5	1	0.0081	410	106
	9	4	4	0.0324	638	105
	10	3	13	0.1053	985	104
		6	11	0.0891	904	117
4	11	35	6	0.0486	68	103
		26	7	0.0567	94	94
		40	9	0.0729	102	114
		2	9	0.0729	123	63
		39	2	0.0162	147	110
		42	7	0.0567	147	117
		3	12	0.0972	156	66
		8	22	0.1782	158	77
		28	10	0.081	159	97
		18	11	0.0891	186	89
		16	9	0.0729	194	84
		10	6	0.0486	209	78
		19	6	0.0486	214	89
	12	20	8	0.0648	288	89
		23	12	0.0972	301	92
		12	10	0.081	323	82
		4	6	0.0486	324	66
		5	18	0.1458	324	69
		9	11	0.0891	325	77
		6	21	0.1701	329	71
		36	18	0.1458	374	103
		24	20	0.162	426	92
		13	6	0.0486	427	82
		29	12	0.0972	429	97
		14	5	0.0405	430	82
		15	11	0.0891	437	83
	13	30	2	0.0162	523	98
		17	10	0.081	524	88
		31	1	0.0081	541	99
		11	12	0.0972	543	78
		21	2	0.0162	545	90
		1	4	0.0324	562	61
		33	3	0.0243	587	102
		32	7	0.0567	656	99
	14	34	14	0.1134	680	102
		22	2	0.0162	700	91
		25	26	0.2106	722	92
		37	22	0.1782	741	109
		7	18	0.1458	747	74
		43	4	0.0324	792	117
		27	11	0.0891	816	95
		38	1	0.0081	916	109
		41	1	0.0081	919	115
5	15	1	3	0.0243	179	46
		2	6	0.0486	162	48
		3	3	0.0243	217	51
		11	2	0.0162	143	70
		15	4	0.0324	147	77
	16	10	5	0.0405	280	64
		25	6	0.0486	286	108
	17	9	23	0.1863	550	63
		19	4	0.0324	427	87
		23	1	0.0081	436	102
	18	8	31	0.2511	624	62
		12	1	0.0081	641	70
		17	10	0.081	564	81
	19	5	2	0.0162	820	61
		14	18	0.1458	826	72
		16	16	0.1296	825	78
		20	6	0.0486	816	89
		22	21	0.1701	757	91
		24	2	0.0162	726	103
		26	5	0.0405	724	108
	20	4	18	0.1458	884	56
		6	4	0.0324	879	61
		7	2	0.0162	976	61
		13	6	0.0486	976	71
		18	9	0.0729	946	86
		21	7	0.0567	940	89
6	21	1	1	0.0081	102	55
		2	79	0.6399	130	55
		3	297	2.4057	84	59
		5	9	0.0729	175	76
		6	51	0.4131	44	77
		7	39	0.3159	48	77
		9	63	0.5103	99	81
		10	7	0.0567	110	84
	22	11	17	0.1377	309	89
		12	59	0.4779	251	92
		16	25	0.2025	278	97
		23	4	0.0324	282	104
		24	9	0.0729	268	105
	23	4	43	0.3483	472	71
		8	144	1.1664	427	77
		13	187	1.5147	521	92
		14	4	0.0324	439	93
		17	22	0.1782	445	97
		29	62	0.5022	520	116
	24	19	43	0.3483	618	99
		21	43	0.3483	658	103
		25	62	0.5022	599	105
		26	77	0.6237	677	112
		27	67	0.5427	693	114
		30	9	0.0729	600	123
		31	6	0.0486	608	128
	25	15	8	0.0648	980	94
		18	42	0.3402	951	98
		20	71	0.5751	963	101
		22	23	0.1863	858	103
		28	25	0.2025	923	114
7	26	2	6	0.0486	391	62
		3	2	0.0162	391	67
		5	10	0.081	638	96
		6	8	0.0648	643	98
		7	6	0.0486	504	117
	27	1	12	0.0972	882	55
		4	9	0.0729	987	73
8	28	6	26	0.2106	111	88
		7	5	0.0405	133	88
		8	1	0.0081	84	89
		11	3	0.0243	91	93
	29	3	17	0.1377	222	83
		4	10	0.081	226	83
		13	12	0.0972	273	95
	30	1	2	0.0162	441	66
		2	6	0.0486	450	70
		5	10	0.081	456	86
		9	94	0.7614	459	90
		10	76	0.6156	362	91
		14	6	0.0486	407	98
	31	16	6	0.0486	615	100
		18	103	0.8343	662	115
		23	25	0.2025	611	138
	32	21	9	0.0729	714	131
		25	5	0.0405	744	150
		26	5	0.0405	792	157
	33	22	10	0.081	874	131
		24	17	0.1377	895	145
	34	12	2	0.0162	1005	94
		15	16	0.1296	1006	98
		17	17	0.1377	968	110
		19	42	0.3402	951	116
		20	12	0.0972	950	124
9	35	1	29	0.2349	82	33
		2	27	0.2187	50	46
		3	29	0.2349	75	52
		4	22	0.1782	72	58
		5	19	0.1539	195	65
		6	17	0.1377	120	71
		7	174	1.4094	206	72
		8	23	0.1863	224	77
		9	30	0.243	197	81
		10	22	0.1782	216	82
		11	9	0.0729	276	85
		12	19	0.1539	238	90
		13	24	0.1944	199	99
	36	14	4	0.0324	371	103
		16	5	0.0405	377	104
		17	25	0.2025	452	104
		19	5	0.0405	321	106
		20	28	0.2268	325	107
		23	14	0.1134	333	108
		25	4	0.0324	581	114
		27	5	0.0405	576	127
	37	15	19	0.1539	880	103
		18	84	0.6804	897	105
		21	37	0.2997	889	107
		22	5	0.0405	964	107
		24	37	0.2997	820	110
		26	4	0.0324	918	118
10	38	1	8	0.0648	111	18
		3	6	0.0486	146	30
		5	3	0.0243	201	36
		6	2	0.0162	125	37
		15	10	0.081	206	56
	39	2	9	0.0729	301	28
		4	2	0.0162	268	32
		7	5	0.0405	311	40
		16	3	0.0243	318	56
		17	7	0.0567	323	58
		20	13	0.1053	330	61
		22	11	0.0891	256	64
		23	5	0.0405	351	65
		24	6	0.0486	312	67
		27	4	0.0324	366	69
	40	10	5	0.0405	472	46
		13	16	0.1296	454	55
		19	4	0.0324	461	60
		21	26	0.2106	518	63
		28	21	0.1701	442	71
		35	57	0.4617	515	84
	41	11	4	0.0324	601	49
		12	13	0.1053	622	53
		18	26	0.2106	631	58
		29	3	0.0243	638	71
		34	6	0.0486	610	83
		37	17	0.1377	610	88
		39	17	0.1377	565	90
		40	7	0.0567	574	90
		41	4	0.0324	554	91
		42	2	0.0162	626	93
	42	14	6	0.0486	739	55
		26	8	0.0648	729	68
		31	25	0.2025	728	77
		33	30	0.243	801	80
		38	10	0.081	778	88
		43	1	0.0081	761	98
		44	16	0.1296	759	99
	43	8	25	0.2025	845	45
		9	1	0.0081	849	45
		25	17	0.1377	829	67
		30	11	0.0891	899	72
		32	26	0.2106	864	77
		36	12	0.0972	832	84

## Sheet: eat-2;GFP_LGG-1
file	cell number	particle number	Area (pixel2)	Area (mm2)	XStart	YStart		total worms		11
1	1	2	3	0.0243	331	102		total cells		50
		3	1	0.0081	332	104		cells with 0 particles		2	(12, 17)
		4	12	0.0972	457	110
		5	4	0.0324	381	113
		6	11	0.0891	398	113
		8	6	0.0486	416	125
	2	1	3	0.0243	527	88
		7	7	0.0567	525	117
		9	3	0.0243	544	126
	3	10	1	0.0081	762	161
		11	8	0.0648	749	162
2	4	1	18	0.1458	152	81
		3	11	0.0891	72	86
		4	21	0.1701	95	86
		5	2	0.0162	124	88
		6	43	0.3483	158	89
		7	15	0.1215	110	90
		8	8	0.0648	92	95
		10	11	0.0891	83	101
		15	1	0.0081	82	106
		17	21	0.1701	167	110
		19	23	0.1863	82	117
		20	2	0.0162	167	117
		21	6	0.0486	161	121
		24	19	0.1539	181	125
		27	5	0.0405	155	137
		29	1	0.0081	154	140
	5	25	8	0.0648	435	135
		28	8	0.0648	423	138
		30	4	0.0324	450	143
		31	21	0.1701	441	144
		33	125	1.0125	362	157
		34	1	0.0081	370	159
		35	1	0.0081	323	164
	6	12	12	0.0972	582	102
		13	24	0.1944	587	104
		22	28	0.2268	586	121
		23	12	0.0972	595	122
		26	17	0.1377	519	135
		32	9	0.0729	525	145
	7	2	7	0.0567	772	81
		9	16	0.1296	744	99
		11	3	0.0243	703	101
		14	36	0.2916	702	105
		16	24	0.1944	708	107
		18	8	0.0648	704	114
3	8	5	7	0.0567	62	78
		9	12	0.0972	250	91
		12	4	0.0324	210	99
		13	5	0.0405	228	102
	9	8	1	0.0081	465	84
		10	3	0.0243	447	92
		11	1	0.0081	429	96
		14	9	0.0729	338	103
		15	3	0.0243	412	103
		16	2	0.0162	328	109
	9	1	2	0.0162	661	63
		2	7	0.0567	709	69
		3	2	0.0162	697	71
		7	14	0.1134	576	83
	10	4	13	0.1053	906	74
		6	10	0.081	807	82
4	11	9	7	0.0567	103	75
		10	1	0.0081	105	78
		19	1	0.0081	108	109
	12
	13	12	55	0.4455	299	83
	14	17	32	0.2592	452	102
		18	2	0.0162	446	106
		20	9	0.0729	448	112
	15	16	3	0.0243	494	101
	16	1	1	0.0081	629	54
		2	1	0.0081	611	57
		3	5	0.0405	626	57
		4	6	0.0486	596	62
		5	2	0.0162	605	64
		6	3	0.0243	613	66
		7	31	0.2511	595	71
		13	6	0.0486	653	83
		14	2	0.0162	650	89
	17
	18	8	4	0.0324	844	71
		11	2	0.0162	835	81
		15	13	0.1053	802	91
5	19	1	1	0.0081	275	74
		5	11	0.0891	277	82
		7	2	0.0162	212	86
		9	2	0.0162	361	97
		10	5	0.0405	352	98
		11	15	0.1215	186	99
		12	2	0.0162	252	100
		13	9	0.0729	286	104
	20	2	7	0.0567	511	78
		3	16	0.1296	480	80
		4	4	0.0324	543	80
		6	9	0.0729	486	83
		8	21	0.1701	437	94
		14	1	0.0081	586	111
	21	15	9	0.0729	799	114
		16	10	0.081	709	126
		17	51	0.4131	798	126
		18	24	0.1944	791	139
		19	12	0.0972	823	152
6	22	1	4	0.0324	184	50
		2	9	0.0729	188	52
		3	4	0.0324	178	54
	23	13	6	0.0486	258	131
		17	1	0.0081	257	137
		18	1	0.0081	260	140
		19	1	0.0081	276	143
		20	19	0.1539	265	147
		26	22	0.1782	311	156
	24	14	1	0.0081	392	133
		21	26	0.2106	427	147
		24	16	0.1296	375	153
		25	17	0.1377	430	155
		28	54	0.4374	425	159
		30	22	0.1782	431	161
	25	22	21	0.1701	585	151
		27	15	0.1215	613	156
		29	25	0.2025	589	159
	26	7	18	0.1458	666	121
		8	35	0.2835	676	122
		10	18	0.1458	680	129
		23	18	0.1458	683	152
		31	8	0.0648	659	168
	27	4	17	0.1377	745	112
		5	93	0.7533	740	117
		6	2	0.0162	790	120
		9	21	0.1701	762	127
		11	20	0.162	731	129
		12	25	0.2025	758	129
		15	6	0.0486	750	135
		16	25	0.2025	733	136
7	28	3	2	0.0162	218	64
	29	9	13	0.1053	302	90
	30	6	4	0.0324	359	78
		8	22	0.1782	424	81
		10	7	0.0567	423	92
	31	7	13	0.1053	554	79
	32	1	1	0.0081	583	55
		2	6	0.0486	573	58
		4	11	0.0891	599	72
		5	1	0.0081	573	75
8	33	1	12	0.0972	89	96
		3	8	0.0648	152	110
	34	2	13	0.1053	314	108
		4	30	0.243	258	115
		5	9	0.0729	363	118
	35	6	81	0.6561	553	124
		7	7	0.0567	565	127
		8	4	0.0324	576	129
9	36	7	5	0.0405	204	75
		8	1	0.0081	194	92
		9	22	0.1782	189	93
	37	5	25	0.2025	471	58
		6	22	0.1782	344	72
	38	1	29	0.2349	733	15
		2	1	0.0081	706	36
		3	17	0.1377	704	37
		4	11	0.0891	628	52
10	39	6	5	0.0405	46	63
		7	2	0.0162	67	68
		10	3	0.0243	94	78
		11	4	0.0324	96	84
	40	12	5	0.0405	175	95
		13	5	0.0405	183	96
		16	5	0.0405	332	106
	41	15	22	0.1782	362	104
		18	86	0.6966	397	109
		21	5	0.0405	360	112
		22	10	0.081	452	117
	42	14	13	0.1053	593	101
		17	11	0.0891	593	108
		19	12	0.0972	586	109
		20	14	0.1134	509	110
		23	12	0.0972	510	117
	43	4	101	0.8181	816	57
		5	150	1.215	766	60
	44	1	3	0.0243	909	35
		2	13	0.1053	899	42
		3	22	0.1782	854	53
		8	19	0.1539	875	70
		9	12	0.0972	908	70
11	45	1	7	0.0567	50	47
		4	7	0.0567	52	51
		8	1	0.0081	74	62
		19	3	0.0243	80	75
		22	3	0.0243	131	78
		23	6	0.0486	143	78
		24	10	0.081	148	78
	46	2	2	0.0162	258	48
		3	128	1.0368	261	49
		25	15	0.1215	280	80
		28	3	0.0243	277	82
	47	21	3	0.0243	476	76
		27	16	0.1296	454	81
		29	12	0.0972	416	83
		30	6	0.0486	465	84
		33	6	0.0486	438	93
	48	20	6	0.0486	585	75
		26	7	0.0567	578	80
		31	99	0.8019	581	85
		32	9	0.0729	564	89
		34	4	0.0324	556	94
		35	5	0.0405	568	94
	49	5	5	0.0405	813	57
		6	40	0.324	741	59
		9	24	0.1944	736	63
		13	1	0.0081	731	68
		14	6	0.0486	720	69
		15	2	0.0162	731	70
		18	4	0.0324	680	72
	50	7	19	0.1539	927	60
		10	14	0.1134	919	64
		11	45	0.3645	909	65
		12	30	0.243	932	67
		16	44	0.3564	922	71
		17	26	0.2106	947	71

## Sheet: eat-2;GFP_LGG-1;rnf-5
file	cell number	particle number	Area (pixel2)	Area (mm2)	XStart	YStart		total worms		11
1	1	6	9	0.0729	146	104		total cells		48
		10	41	0.3321	91	113		cells with 0 particles		0
		14	7	0.0567	161	127
		17	9	0.0729	117	129
		18	22	0.1782	169	133
		20	26	0.2106	195	138
	2	21	9	0.0729	354	148
		22	8	0.0648	379	149
		24	1	0.0081	360	151
		25	12	0.0972	468	152
		26	11	0.0891	373	153
		27	13	0.1053	452	154
		28	7	0.0567	445	158
		29	5	0.0405	457	165
	3	13	22	0.1782	703	120
		15	49	0.3969	746	127
		16	15	0.1215	742	128
		19	10	0.081	777	135
		23	19	0.1539	644	149
	4	1	27	0.2187	937	56
		2	36	0.2916	980	70
		3	3	0.0243	948	88
		4	10	0.081	941	93
		5	1	0.0081	923	94
		7	6	0.0486	867	104
		8	5	0.0405	888	105
		9	17	0.1377	854	112
		11	31	0.2511	848	118
		12	2	0.0162	884	118
2	5	2	10	0.081	132	104
		3	4	0.0324	175	105
		4	6	0.0486	123	106
		5	1	0.0081	176	107
		8	30	0.243	92	112
		9	3	0.0243	113	112
		10	3	0.0243	75	117
		12	4	0.0324	59	121
		13	1	0.0081	71	121
		14	1	0.0081	44	123
		17	7	0.0567	24	128
	6	1	21	0.1701	527	103
		6	11	0.0891	573	107
		7	36	0.2916	538	109
		11	19	0.1539	585	118
		15	37	0.2997	581	123
	7	16	9	0.0729	759	126
		18	1	0.0081	802	130
		19	16	0.1296	751	133
		20	19	0.1539	787	144
		21	10	0.081	777	145
		22	11	0.0891	834	146
		23	9	0.0729	856	151
		24	10	0.081	792	157
3	8	4	4	0.0324	167	73
		6	29	0.2349	278	81
		12	13	0.1053	287	91
	9	2	19	0.1539	672	72
		5	16	0.1296	570	79
		7	6	0.0486	548	83
		10	2	0.0162	574	89
		15	1	0.0081	608	96
	10	1	10	0.081	860	63
		3	15	0.1215	862	72
		8	5	0.0405	928	86
		9	26	0.2106	809	87
		11	15	0.1215	956	90
		13	5	0.0405	937	94
		14	6	0.0486	941	95
		16	18	0.1458	915	100
4	11	1	35	0.2835	217	35
		2	22	0.1782	199	39
		3	27	0.2187	205	48
		4	38	0.3078	209	53
		9	47	0.3807	249	76
		12	17	0.1377	248	85
		13	31	0.2511	292	86
		14	22	0.1782	262	95
		15	11	0.0891	277	96
	12	19	5	0.0405	348	117
		20	21	0.1701	351	122
		21	45	0.3645	447	123
		24	28	0.2268	432	131
		26	14	0.1134	438	135
		29	18	0.1458	476	138
		30	14	0.1134	375	140
		31	18	0.1458	468	142
		33	35	0.2835	444	149
	13	22	3	0.0243	675	124
		23	12	0.0972	682	126
		25	17	0.1377	666	132
		27	9	0.0729	611	135
		28	27	0.2187	620	135
		32	13	0.1053	598	145
		34	9	0.0729	674	152
	14	5	7	0.0567	879	54
		6	5	0.0405	907	57
		7	2	0.0162	885	60
		8	16	0.1296	900	68
		10	2	0.0162	847	76
		11	8	0.0648	838	80
		16	7	0.0567	810	96
		17	2	0.0162	807	102
		18	5	0.0405	845	106
5	15	7	1	0.0081	130	93
		15	9	0.0729	98	113
		18	5	0.0405	120	116
		20	1	0.0081	122	117
		24	70	0.567	184	124
	16	22	37	0.2997	338	121
		26	9	0.0729	333	135
	17	16	25	0.2025	376	115
		17	36	0.2916	381	115
		23	11	0.0891	384	122
		25	16	0.1296	368	126
	18	4	40	0.324	493	86
		19	14	0.1134	561	116
		21	23	0.1863	536	117
	19	6	13	0.1053	713	89
		9	27	0.2187	665	95
		10	17	0.1377	673	98
		14	13	0.1053	573	112
	20	1	1	0.0081	797	52
		2	3	0.0243	794	62
		3	2	0.0162	787	63
		8	17	0.1377	803	94
		11	27	0.2187	791	105
		12	12	0.0972	766	111
		13	2	0.0162	796	111
	21	5	30	0.243	917	88
7	22	1	15	0.1215	175	101
		2	6	0.0486	258	108
		5	7	0.0567	283	140
		7	12	0.0972	299	144
		8	1	0.0081	357	150
	23	3	29	0.2349	539	131
	24	4	19	0.1539	876	136
		6	13	0.1053	853	143
		9	4	0.0324	887	150
		10	11	0.0891	837	152
		11	10	0.081	902	157
8	25	35	1	0.0081	105	152
		36	4	0.0324	106	154
		38	12	0.0972	65	156
		39	7	0.0567	71	156
		40	16	0.1296	227	156
		41	4	0.0324	152	157
		42	15	0.1215	104	160
		43	10	0.081	175	163
		44	17	0.1377	97	164
		45	10	0.081	62	167
		46	6	0.0486	220	170
		47	16	0.1296	225	170
		48	3	0.0243	61	175
		49	15	0.1215	70	178
		50	22	0.1782	169	178
		51	3	0.0243	185	180
		52	5	0.0405	171	187
	26	12	3	0.0243	527	88
		15	34	0.2754	528	93
		18	3	0.0243	539	99
		19	2	0.0162	431	105
		20	13	0.1053	522	105
		21	5	0.0405	507	108
		22	10	0.081	459	110
		24	5	0.0405	411	112
		25	5	0.0405	462	116
		26	4	0.0324	369	121
		27	1	0.0081	450	122
		28	17	0.1377	361	124
		29	2	0.0162	424	134
		30	3	0.0243	329	141
		31	4	0.0324	417	144
		32	3	0.0243	297	146
		33	8	0.0648	310	149
		34	12	0.0972	304	150
		37	18	0.1458	301	155
	27	1	19	0.1539	740	55
		2	3	0.0243	755	58
		3	16	0.1296	640	64
		4	15	0.1215	746	64
		5	22	0.1782	687	67
		6	15	0.1215	642	71
		7	8	0.0648	625	76
		8	35	0.2835	718	76
		9	3	0.0243	628	80
		10	18	0.1458	705	81
		11	4	0.0324	700	86
		13	13	0.1053	626	88
		14	7	0.0567	611	90
		16	3	0.0243	697	94
		17	2	0.0162	644	98
		23	2	0.0162	628	110
9	28	3	63	0.5103	40	23
		6	37	0.2997	36	35
		7	10	0.081	85	37
		8	33	0.2673	95	37
		10	38	0.3078	86	44
		11	26	0.2106	41	46
		12	34	0.2754	60	51
		13	54	0.4374	62	52
	29	14	20	0.162	246	68
		15	6	0.0486	213	69
		16	30	0.243	221	70
		17	4	0.0324	227	71
		18	3	0.0243	260	72
		19	10	0.081	213	73
		20	12	0.0972	155	74
		21	3	0.0243	213	77
		22	4	0.0324	252	83
		25	7	0.0567	260	92
	30	23	72	0.5832	364	91
		26	25	0.2025	379	94
		29	16	0.1296	389	104
	31	30	11	0.0891	503	104
		31	4	0.0324	508	110
		33	22	0.1782	540	112
		40	85	0.6885	562	123
	32	27	3	0.0243	634	96
		28	9	0.0729	686	103
		34	37	0.2997	677	112
		35	57	0.4617	687	115
		37	16	0.1296	620	117
		38	8	0.0648	610	118
		45	3	0.0243	658	140
		46	28	0.2268	651	144
	33	24	23	0.1863	859	91
		32	25	0.2025	809	110
		36	7	0.0567	791	116
		39	3	0.0243	855	119
		41	18	0.1458	761	124
		42	8	0.0648	805	124
		43	21	0.1701	811	128
		44	17	0.1377	770	133
	34	1	29	0.2349	972	10
		2	4	0.0324	986	10
		4	58	0.4698	933	31
		5	46	0.3726	986	32
		9	17	0.1377	977	42
10	35	13	12	0.0972	195	64
		16	3	0.0243	183	69
		20	1	0.0081	106	74
		21	9	0.0729	153	74
		22	14	0.1134	281	74
		23	25	0.2025	122	76
		24	4	0.0324	144	77
		25	15	0.1215	239	77
		30	11	0.0891	237	101
	36	5	5	0.0405	454	49
		7	18	0.1458	459	51
		8	12	0.0972	475	55
		12	15	0.1215	389	61
		14	5	0.0405	383	66
		17	8	0.0648	407	70
		26	10	0.081	343	79
		28	11	0.0891	384	86
		29	10	0.081	470	94
	37	2	3	0.0243	780	43
		4	6	0.0486	710	48
		6	38	0.3078	810	50
		9	16	0.1296	653	55
		10	19	0.1539	774	57
		11	16	0.1296	635	59
		15	3	0.0243	702	67
		18	21	0.1701	761	72
		19	14	0.1134	771	72
		27	10	0.081	745	79
	38	1	20	0.162	1007	40
		3	58	0.4698	993	43
11	39	1	1	0.0081	34	93
		2	4	0.0324	26	94
		4	20	0.162	41	100
		8	18	0.1458	41	114
		11	10	0.081	50	125
	40	3	9	0.0729	191	99
		12	4	0.0324	152	131
		13	1	0.0081	215	132
		14	33	0.2673	214	134
		17	20	0.162	347	136
		20	7	0.0567	214	142
		22	5	0.0405	220	146
	41	7	26	0.2106	372	113
		15	12	0.0972	453	134
		19	24	0.1944	377	140
		23	80	0.648	391	151
	42	5	6	0.0486	511	106
		6	40	0.324	505	112
		9	12	0.0972	492	116
		10	79	0.6399	501	124
		16	18	0.1458	582	134
		18	17	0.1377	575	136
		21	52	0.4212	575	144
12	43	4	22	0.1782	123	57
		7	28	0.2268	35	61
		9	9	0.0729	103	62
		10	14	0.1134	135	62
		12	13	0.1053	18	63
		17	14	0.1134	21	67
		18	1	0.0081	9	69
		23	6	0.0486	150	72
		24	6	0.0486	28	74
	44	1	55	0.4455	298	52
		2	5	0.0405	230	56
		3	57	0.4617	257	56
		5	14	0.1134	309	57
		6	30	0.243	305	58
		8	10	0.081	224	61
		13	7	0.0567	313	63
		16	19	0.1539	261	66
		20	6	0.0486	272	70
		26	22	0.1782	328	77
		27	4	0.0324	276	78
	45	14	32	0.2592	392	64
		22	14	0.1134	468	71
		31	19	0.1539	459	84
		35	13	0.1053	409	91
	46	32	15	0.1215	578	84
		34	17	0.1377	639	90
		36	90	0.729	560	91
		38	13	0.1053	546	94
		39	36	0.2916	568	100
		45	27	0.2187	613	121
	47	15	38	0.3078	827	65
		25	13	0.1053	789	74
		28	26	0.2106	797	78
		30	19	0.1539	754	81
		33	57	0.4617	803	89
		37	7	0.0567	728	93
		40	17	0.1377	738	103
		41	10	0.081	795	107
		42	4	0.0324	733	112
		43	28	0.2268	746	114
		44	16	0.1296	753	115
	48	11	11	0.0891	911	62
		19	35	0.2835	921	69
		21	1	0.0081	900	70
		29	27	0.2187	920	80

## Sheet: All Cells Summary
	GFP::LGG-1				GFP::LGG-1;rnf-5				eat-2;GFP::LGG-1				eat-2;GFP::LGG-1;rnf-5
	Cell #	Particles/Cell	Average Area (mm2)	stdev	Cell #	Particles/Cell	Average Area (mm2)	stdev	Cell #	Particles/Cell	Average Area (mm2)	stdev	Cell #	Particles/Cell	Average Area (mm2)	stdev
	1	0			1	3	0.052	0.012	1	6	0.05	0.036	1	6	0.154	0.108
	2	0			2	8	0.08	0.054	2	3	0.035	0.019	2	8	0.067	0.032
	3	1	0.008	0	3	9	0.086	0.064	3	2	0.037	0.04	3	5	0.186	0.123
	4	2	0.029	0.029	4	1	0.122	0	4	16	0.105	0.09	4	10	0.112	0.106
	5	1	0.089	0	5	4	0.075	0.042	5	7	0.194	0.365	5	11	0.051	0.067
	6	1	0.073	0	6	2	0.016	0.011	6	6	0.138	0.061	6	5	0.201	0.092
	7	1	0.097	0	7	1	0.081	0	7	6	0.127	0.101	7	8	0.086	0.043
	8	4	0.032	0.013	8	3	0.094	0.129	8	4	0.057	0.029	8	3	0.124	0.103
	9	2	0.057	0.035	9	1	0.032	0	9	10	0.035	0.035	9	5	0.071	0.067
	10	3	0.021	0.012	10	2	0.097	0.011	10	2	0.093	0.017	10	8	0.102	0.06
	11	2	0.049	0.035	11	13	0.072	0.038	11	3	0.024	0.028	11	9	0.225	0.091
	12	4	0.032	0.018	12	13	0.099	0.044	12	0			12	9	0.178	0.099
	13	3	0.067	0.041	13	8	0.041	0.033	13	1	0.446	0	13	7	0.104	0.062
	14	1	0.146	0	14	9	0.089	0.078	14	3	0.116	0.127	14	9	0.049	0.036
	15	1	0.13	0	15	5	0.029	0.013	15	1	0.024	0	15	5	0.139	0.241
	16	6	0.132	0.059	16	2	0.045	0.006	16	9	0.051	0.077	16	2	0.187	0.161
	17	1	0.251	0	17	3	0.075	0.097	17	0			17	4	0.178	0.089
	18	2	0.024	0.011	18	3	0.113	0.125	18	3	0.051	0.047	18	3	0.208	0.107
	19	1	0.008	0	19	7	0.081	0.065	19	8	0.048	0.042	19	4	0.142	0.054
	20	2	0.065	0.057	20	6	0.062	0.046	20	6	0.078	0.061	20	7	0.074	0.081
	21	0			21	8	0.553	0.783	21	5	0.172	0.143	21	1	0.243	0
	22	2	0.117	0.063	22	5	0.185	0.176	22	3	0.046	0.024	22	5	0.067	0.044
	23	3	0.105	0.127	23	6	0.623	0.588	23	6	0.068	0.078	23	1	0.235	0
	24	1	0.041	0	24	7	0.355	0.225	24	6	0.184	0.142	24	5	0.092	0.044
	25	1	0.186	0	25	5	0.274	0.195	25	3	0.165	0.041	25	17	0.079	0.051
	26	1	0.089	0	26	5	0.052	0.024	26	5	0.157	0.079	26	19	0.065	0.066
	27	5	0.143	0.21	27	2	0.085	0.017	27	8	0.212	0.229	27	16	0.094	0.075
	28	2	0.219	0.115	28	4	0.071	0.094	28	1	0.016	0	28	8	0.299	0.131
	29	0			29	3	0.105	0.029	29	1	0.105	0	29	10	0.08	0.071
	30	5	0.092	0.072	30	6	0.262	0.334	30	3	0.089	0.078	30	3	0.305	0.243
	31	1	1.069	0	31	3	0.362	0.416	31	1	0.105	0	31	4	0.247	0.301
	32	0			32	3	0.052	0.018	32	4	0.039	0.039	32	8	0.163	0.156
	33	5	0.086	0.029	33	2	0.11	0.04	33	2	0.081	0.023	33	8	0.124	0.066
	34	2	0.081	0.092	34	5	0.144	0.12	34	3	0.14	0.09	34	5	0.25	0.176
	35	3	0.113	0.063	35	13	0.277	0.343	35	3	0.248	0.353	35	9	0.085	0.06
	36	7	0.082	0.043	36	8	0.091	0.081	36	3	0.076	0.09	36	9	0.085	0.035
					37	6	0.251	0.241	37	2	0.191	0.018	37	10	0.118	0.084
					38	5	0.047	0.027	38	4	0.117	0.095	38	2	0.316	0.218
					39	10	0.053	0.029	39	4	0.028	0.011	39	5	0.086	0.068
					40	6	0.174	0.158	40	3	0.041	0	40	7	0.091	0.092
					41	10	0.08	0.065	41	4	0.249	0.304	41	4	0.287	0.246
					42	7	0.111	0.085	42	5	0.1	0.009	42	7	0.259	0.213
					43	6	0.124	0.077	43	2	1.017	0.281	43	9	0.102	0.068
									44	5	0.112	0.059	44	11	0.169	0.155
									45	7	0.043	0.025	45	4	0.158	0.071
									46	4	0.3	0.494	46	6	0.268	0.237
									47	5	0.07	0.043	47	11	0.173	0.125
									48	6	0.176	0.307	48	4	0.15	0.125
									49	7	0.095	0.119
									50	6	0.24	0.103
		GFP::LGG-1				GFP::LGG-1;rnf-5				eat-2;GFP::LGG-1				eat-2;GFP::LGG-1;rnf-5
average		2.11111				5.53488				4.34				7
stdev		1.7853				3.2319				2.86862				3.826
SEM		0.29755				0.49286				0.405684				0.552236
