# Supplementary material for: Correction: Regulation of ATG4B Stability by RNF5 Limits Basal Levels of Autophagy and Influences Susceptibility to Bacterial Infection
Source: PLoS Genet. 2020 May 11;16(5):e1008795. doi: 10.1371/journal.pgen.1008795 (PMC7213681; doi:10.1371/journal.pgen.1008795)
Supplement: S2 File — (XLSX) [file pgen.1008795.s002.xlsx]

## Sheet: GFPLGG-1;Ex(hspRNF-5) 25 Deg
file	cell number	particle number	Area (pixel2)	Area (mm2)	XStart	YStart		total worms		18
1	1	2	11	0.0891	267	86		total cells		69
		4	6	0.0486	140	91		cells with 0 particles		22	4, 5, 10, 16, 17, 18, 20, 26, 30, 32, 39, 41, 43, 45, 46, 48, 50, 53, 55, 56, 66, 67
		5	14	0.1134	157	97
		6	1	0.0081	151	98		animals for images
		7	2	0.0162	153	101
		9	5	0.0405	187	107
		10	7	0.0567	233	113
	2	8	1	0.0081	419	101
	3	1	6	0.0486	810	85
		3	12	0.0972	683	89
2	4
	5
	6	1	9	0.0729	873	91
		2	20	0.162	878	92
3	7	5	71	0.5751	152	131
	8	2	23	0.1863	390	115
		3	23	0.1863	304	126
	9	1	14	0.1134	738	98
		4	12	0.0972	716	130
	10
4	11	8	1	0.0081	290	122
		9	2	0.0162	102	142
		10	1	0.0081	108	143
	12	4	4	0.0324	496	108
		5	2	0.0162	413	109
	13	1	7	0.0567	755	101
		3	5	0.0405	755	106
		6	6	0.0486	751	110
		7	30	0.243	696	119
	14	2	12	0.0972	895	105
5	16
	17
	18
6	19	1	5	0.0405	159	115
	20
	21	4	3	0.0243	707	154
	22	2	14	0.1134	915	115
		3	74	0.5994	880	120
7	23	6	31	0.2511	140	185
		7	3	0.0243	77	250
	24	3	18	0.1458	420	120
		4	1	0.0081	422	120
	25	1	60	0.486	688	99
		2	20	0.162	663	106
		5	16	0.1296	769	141
	26
8	27	2	9	0.0729	239	133
		3	7	0.0567	221	155
	28	4	9	0.0729	584	169
		5	4	0.0324	523	207
	29	1	4	0.0324	871	112
9	30
	31	1	1	0.0081	509	163
	32
10	33	5	5	0.0405	138	118
		8	3	0.0243	208	134
	34	1	5	0.0405	425	102
		3	4	0.0324	435	106
		6	9	0.0729	519	121
	35	2	2	0.0162	711	104
		4	6	0.0486	736	117
		7	2	0.0162	691	124
	36	9	4	0.0324	917	202
		10	16	0.1296	935	236
		11	7	0.0567	946	255
11	37	1	28	0.2268	53	73
		2	4	0.0324	47	74
		4	22	0.1782	140	130
		5	36	0.2916	180	134
	38	6	14	0.1134	270	170
		7	3	0.0243	331	174
		8	9	0.0729	367	211
		9	9	0.0729	339	212
		10	14	0.1134	352	221
	39
	40	3	43	0.3483	901	76
12	41
	42	2	1	0.0081	387	104
		3	1	0.0081	387	110
		4	3	0.0243	351	125
	43
	44	1	2	0.0162	614	67
	45
	46
13	47	2	9	0.0729	182	144
		5	11	0.0891	325	276
	48
	49	6	5	0.0405	625	313
		7	108	0.8748	652	313
	50
	51	1	6	0.0486	900	114
		3	9	0.0729	836	163
		4	42	0.3402	819	198
14	52	1	1	0.0081	395	126
		2	4	0.0324	394	129
	53
	54	3	1	0.0081	652	134
		4	19	0.1539	670	142
		5	4	0.0324	677	146
		6	4	0.0324	678	153
	55
15	56
	57	5	60	0.486	424	213
	58	4	4	0.0324	696	211
		6	3	0.0243	698	215
	59	1	3	0.0243	954	175
		2	6	0.0486	869	196
		3	8	0.0648	874	196
16	60	1	2	0.0162	330	76
		5	2	0.0162	159	104
	61	2	11	0.0891	490	90
		3	22	0.1782	636	97
		4	19	0.1539	553	98
		6	26	0.2106	564	106
	62	7	5	0.0405	764	121
17	63	9	16	0.1296	130	168
		10	17	0.1377	121	170
	64	5	3	0.0243	425	102
		8	4	0.0324	440	110
	65	1	41	0.3321	623	96
		2	16	0.1296	719	96
		3	26	0.2106	732	98
		4	13	0.1053	763	100
		6	13	0.1053	750	102
		7	4	0.0324	754	103
	66
18	67
	68	1	7	0.0567	552	76
	69	2	7	0.0567	709	89
		3	5	0.0405	818	121
		4	2	0.0162	840	128
		5	6	0.0486	836	133
		6	12	0.0972	865	138
		7	12	0.0972	870	139
		8	24	0.1944	912	140
		9	7	0.0567	907	141
		10	22	0.1782	918	143
		11	33	0.2673	861	144
		12	15	0.1215	907	145
		13	33	0.2673	923	147

## Sheet: GFPLGG-1 25 Deg
file	cell number	particle number	Area (pixel2)	Area (mm2)	XStart	YStart		total worms		15
1	1	2	17	0.1377	225	40		total cells		68
		4	9	0.0729	275	44		cells with 0 particles		5	3, 8, 10, 20, 42
		7	10	0.081	277	59
		12	1	0.0081	254	87		animals for images
		13	11	0.0891	209	88
	2	5	11	0.0891	394	44
		6	5	0.0405	339	53
		8	8	0.0648	306	60
		11	3	0.0243	397	84
	3
	4	1	7	0.0567	637	37
		3	3	0.0243	631	41
		9	4	0.0324	673	77
		10	3	0.0243	680	77
2	5	3	15	0.1215	304	129
	6	1	27	0.2187	411	102
		2	15	0.1215	422	107
		4	25	0.2025	494	131
		5	9	0.0729	484	149
3	7	7	3	0.0243	279	156
		8	1	0.0081	204	171
		10	7	0.0567	178	191
		12	1	0.0081	151	197
		14	13	0.1053	135	218
	8
	9	1	19	0.1539	617	50
		2	11	0.0891	624	57
		3	8	0.0648	531	68
		4	10	0.081	420	80
		5	31	0.2511	467	82
		6	26	0.2106	522	84
	10
	11	9	17	0.1377	889	187
		11	10	0.081	883	191
		13	7	0.0567	947	215
		15	9	0.0729	914	236
		16	5	0.0405	940	240
4	12	2	4	0.0324	337	65
		3	4	0.0324	239	69
		5	24	0.1944	310	73
		6	7	0.0567	333	78
		7	25	0.2025	358	78
		8	36	0.2916	169	81
		10	5	0.0405	310	82
		12	12	0.0972	348	89
		13	14	0.1134	170	90
		14	65	0.5265	183	91
	13	1	6	0.0486	518	49
		4	1	0.0081	523	71
		9	14	0.1134	460	81
		11	34	0.2754	551	82
		16	8	0.0648	552	98
	14	15	8	0.0648	754	94
		17	17	0.1377	780	100
		18	16	0.1296	713	111
		19	11	0.0891	758	132
6	15	1	1	0.0081	178	71
		2	9	0.0729	183	78
		3	58	0.4698	223	91
	16	4	9	0.0729	351	120
		6	6	0.0486	372	125
		9	1	0.0081	327	132
	17	8	3	0.0243	444	126
		10	32	0.2592	513	138
		11	16	0.1296	431	142
	18	14	5	0.0405	673	157
		15	1	0.0081	638	171
	19	5	43	0.3483	778	120
		7	4	0.0324	713	125
		12	16	0.1296	700	145
		13	9	0.0729	726	156
	20
7	21	1	15	0.1215	449	83
		3	14	0.1134	437	87
		5	20	0.162	382	94
		6	25	0.2025	453	95
		11	11	0.0891	470	116
	22	7	25	0.2025	551	104
		12	36	0.2916	545	126
		13	17	0.1377	591	137
	23	8	2	0.0162	696	108
		9	1	0.0081	696	110
		10	1	0.0081	783	113
	24	2	12	0.0972	853	84
		4	11	0.0891	849	92
8	25	4	2	0.0162	164	146
		5	1	0.0081	165	148
	26	1	3	0.0243	385	66
		2	2	0.0162	369	82
	27	3	6	0.0486	718	121
	28	6	9	0.0729	848	151
		7	9	0.0729	851	152
		8	32	0.2592	976	181
9	29	10	4	0.0324	230	134
	30	1	11	0.0891	344	48
		5	55	0.4455	294	94
	31	2	6	0.0486	423	58
		3	9	0.0729	495	74
		4	4	0.0324	427	82
	32	6	41	0.3321	625	99
	33	7	4	0.0324	700	118
		9	41	0.3321	717	131
	34	8	6	0.0486	897	129
		11	7	0.0567	960	141
		12	13	0.1053	880	147
		13	53	0.4293	887	156
		14	20	0.162	895	160
		15	5	0.0405	939	165
		16	13	0.1053	956	165
10	35	1	32	0.2592	353	53
		4	26	0.2106	354	72
		7	7	0.0567	350	77
		8	3	0.0243	214	134
		10	38	0.3078	197	174
		11	12	0.0972	191	176
		12	8	0.0648	191	181
		13	16	0.1296	178	186
		14	1	0.0081	195	194
	36	2	18	0.1458	474	59
		3	11	0.0891	469	61
		5	7	0.0567	409	72
		6	3	0.0243	411	75
	37	9	27	0.2187	755	163
		15	6	0.0486	860	237
		16	1	0.0081	808	248
		17	44	0.3564	835	269
11	38	9	34	0.2754	110	186
		10	9	0.0729	97	213
	39	6	14	0.1134	283	112
	40	1	1	0.0081	470	66
		2	2	0.0162	456	80
		4	10	0.081	538	105
		5	3	0.0243	461	109
		7	2	0.0162	551	119
	41	3	16	0.1296	733	90
		8	85	0.6885	757	133
	42
12	43	1	8	0.0648	244	73
		3	6	0.0486	186	81
		4	19	0.1539	246	81
		13	18	0.1458	184	99
		16	26	0.2106	189	102
		17	22	0.1782	268	102
		22	3	0.0243	257	113
		28	17	0.1377	233	121
		29	21	0.1701	242	122
		30	2	0.0162	227	124
		41	10	0.081	224	131
	44	7	3	0.0243	297	91
		8	14	0.1134	299	93
		10	8	0.0648	343	98
		15	29	0.2349	359	101
		20	8	0.0648	368	108
		36	10	0.081	295	128
		37	21	0.1701	298	128
		38	9	0.0729	351	128
		45	14	0.1134	328	139
	45	11	20	0.162	434	98
		24	31	0.2511	505	116
		32	27	0.2187	481	126
		33	15	0.1215	509	126
		39	32	0.2592	502	128
		44	23	0.1863	448	137
		46	29	0.2349	454	140
		47	28	0.2268	461	140
		48	16	0.1296	472	141
	46	21	24	0.1944	540	111
		25	14	0.1134	536	117
		26	25	0.2025	579	119
		34	11	0.0891	595	126
		42	15	0.1215	544	132
	47	12	18	0.1458	713	98
		19	17	0.1377	712	104
		23	8	0.0648	691	115
		27	19	0.1539	735	120
		31	33	0.2673	739	125
		35	13	0.1053	658	127
		40	46	0.3726	743	128
		43	38	0.3078	657	132
		49	19	0.1539	668	150
		50	9	0.0729	673	150
		51	15	0.1215	718	155
		52	18	0.1458	681	159
	48	2	23	0.1863	876	76
		5	15	0.1215	899	81
		6	23	0.1863	902	86
		9	31	0.2511	917	97
		14	31	0.2511	823	99
		18	17	0.1377	840	103
13	49	2	12	0.0972	246	88
		4	6	0.0486	271	93
		6	28	0.2268	264	100
		8	3	0.0243	233	105
	50	5	3	0.0243	450	99
		9	29	0.2349	486	105
		10	16	0.1296	465	109
	51	1	9	0.0729	629	86
		7	2	0.0162	640	102
	52	3	1	0.0081	876	91
		11	11	0.0891	942	112
14	53	18	16	0.1296	223	91
		19	18	0.1458	221	96
		22	27	0.2187	123	103
	54	1	13	0.1053	369	50
		2	7	0.0567	391	57
		3	45	0.3645	406	59
		4	57	0.4617	424	59
		5	23	0.1863	416	60
		6	5	0.0405	318	61
		7	13	0.1053	419	62
		8	10	0.081	434	66
		9	9	0.0729	393	67
		10	7	0.0567	423	67
		12	6	0.0486	431	71
		15	10	0.081	393	77
	55	11	28	0.2268	583	70
		14	3	0.0243	511	75
		17	5	0.0405	522	87
	56	13	21	0.1701	675	71
		16	26	0.2106	691	77
		20	43	0.3483	705	96
		21	5	0.0405	651	102
		23	5	0.0405	735	111
15	57	3	1	0.0081	175	96
		10	14	0.1134	167	118
	58	5	27	0.2187	381	105
		12	14	0.1134	403	121
	59	1	1	0.0081	524	91
		2	4	0.0324	527	93
		4	9	0.0729	492	97
		6	4	0.0324	479	105
		7	5	0.0405	469	113
		8	21	0.1701	476	115
	60	11	5	0.0405	604	118
		14	13	0.1053	675	131
		19	16	0.1296	625	140
		20	5	0.0405	674	140
	61	17	1	0.0081	721	135
		18	4	0.0324	749	135
		21	11	0.0891	793	142
		22	2	0.0162	698	146
		23	16	0.1296	755	146
	62	9	11	0.0891	921	116
		13	2	0.0162	843	127
		15	16	0.1296	918	132
		16	10	0.081	836	134
16	63	12	9	0.0729	157	127
	64	7	2	0.0162	345	94
		8	7	0.0567	335	95
		11	5	0.0405	272	112
	65	1	6	0.0486	431	44
		5	5	0.0405	463	79
	66	2	9	0.0729	563	55
		4	15	0.1215	593	74
	67	3	1	0.0081	720	70
		6	14	0.1134	794	91
		9	2	0.0162	808	95
		10	6	0.0486	780	97
	68	13	11	0.0891	858	147
		14	19	0.1539	946	179

## Sheet: Cells Summary - 25 Deg
GFP::LGG-1				GFP::LGG-1;Ex(hsp::RNF-5)
Cell #	Particles/Cell	Average Area (mm2)	stdev	Cell #	Particles/Cell	Average Area (mm2)	stdev
1	5	0.078	0.046	1	7	0.053	0.038
2	4	0.055	0.028	2	1	0.008	0
3	0			3	2	0.073	0.034
4	4	0.034	0.015	4	0
5	1	0.122	0	5	0
6	4	0.154	0.069	6	2	0.117	0.063
7	5	0.041	0.041	7	1	0.575	0
8	0			8	2	0.186	0
9	6	0.142	0.076	9	2	0.105	0.011
10	0			10	0
11	5	0.078	0.037	11	3	0.011	0.005
12	10	0.159	0.156	12	2	0.024	0.011
13	5	0.102	0.104	13	4	0.097	0.097
14	4	0.105	0.034	14	1	0.097	0
15	3	0.184	0.25	15	0
16	3	0.043	0.033	16	0
17	3	0.138	0.118	17	0
18	2	0.024	0.023	18	0
19	4	0.146	0.141	19	1	0.041	0
20	0			20	0
21	5	0.138	0.045	21	1	0.024	0
22	3	0.211	0.077	22	2	0.356	0.344
23	3	0.011	0.005	23	2	0.138	0.16
24	2	0.093	0.006	24	2	0.077	0.097
25	2	0.012	0.006	25	3	0.259	0.197
26	2	0.02	0.006	26	0
27	1	0.049	0	27	2	0.065	0.011
28	3	0.135	0.108	28	2	0.053	0.029
29	1	0.032	0	29	1	0.032	0
30	2	0.267	0.252	30	0
31	3	0.051	0.02	31	1	0.008	0
32	1	0.332	0	32	0
33	2	0.182	0.212	33	2	0.032	0.011
34	7	0.135	0.136	34	3	0.049	0.021
35	9	0.129	0.107	35	3	0.027	0.019
36	4	0.079	0.052	36	3	0.073	0.051
37	4	0.158	0.161	37	4	0.182	0.11
38	2	0.174	0.143	38	5	0.079	0.037
39	1	0.113	0	39	0
40	5	0.029	0.03	40	1	0.348	0
41	2	0.409	0.395	41	0
42	0			42	3	0.013	0.009
43	11	0.112	0.067	43	0
44	9	0.104	0.064	44	1	0.016	0
45	9	0.199	0.051	45	0
46	5	0.144	0.051	46	0
47	12	0.171	0.095	47	2	0.081	0.011
48	6	0.189	0.055	48	0
49	4	0.099	0.09	49	2	0.458	0.59
50	3	0.13	0.105	50	0
51	2	0.045	0.04	51	3	0.154	0.162
52	2	0.049	0.057	52	2	0.02	0.017
53	3	0.165	0.047	53	0
54	12	0.138	0.136	54	4	0.057	0.066
55	3	0.097	0.113	55	0
56	5	0.162	0.129	56	0
57	2	0.061	0.074	57	1	0.486	0
58	2	0.166	0.074	58	2	0.028	0.006
59	6	0.059	0.058	59	3	0.046	0.02
60	4	0.079	0.046	60	2	0.016	0
61	5	0.055	0.052	61	4	0.158	0.051
62	4	0.079	0.047	62	1	0.041	0
63	1	0.073	0	63	2	0.134	0.006
64	3	0.038	0.02	64	2	0.028	0.006
65	2	0.045	0.006	65	6	0.153	0.105
66	2	0.097	0.034	66	0
67	4	0.047	0.048	67	0
68	2	0.122	0.046	68	1	0.057	0
				69	12	0.12	0.087
	GFP::LGG-1				GFP::LGG-1;Ex(hsp::RNF-5)
	68				69				count
	3.75				1.71014				average
	2.78254				2.00075				stdev
	0.337433				0.240861				SEM
