# Supplementary material for: Correction: Regulation of ATG4B Stability by RNF5 Limits Basal Levels of Autophagy and Influences Susceptibility to Bacterial Infection
Source: PLoS Genet. 2020 May 11;16(5):e1008795. doi: 10.1371/journal.pgen.1008795 (PMC7213681; doi:10.1371/journal.pgen.1008795)
Supplement: S3 File — (XLSX) [file pgen.1008795.s003.xlsx]

## Sheet: rnf-5 (RNAi)
file	cell number	particle number	Area (pixel2)	Area (mm2)	XStart	YStart		total worms		12
1	1	1	32	0.2592	106	32		total cells		77
		2	1	0.0081	147	44		cells with 0 particles		20	10, 13, 14, 15, 16, 18, 19, 21, 22, 25, 31, 39, 40, 41, 42, 43, 44, 45, 50, 68
		3	12	0.0972	102	62
		6	7	0.0567	122	78		animals for images
		8	18	0.1458	153	79
		12	8	0.0648	140	86
	2	4	7	0.0567	167	68
		7	13	0.1053	169	78
		9	16	0.1296	219	81
		10	2	0.0162	176	82
		11	4	0.0324	216	84
		13	4	0.0324	199	92
		14	3	0.0243	196	96
		16	3	0.0243	200	108
	3	15	13	0.1053	260	104
	4	23	6	0.0486	339	135
		24	1	0.0081	347	137
		25	6	0.0486	320	155
		26	3	0.0243	325	158
		36	9	0.0729	322	171
		40	25	0.2025	342	179
	5	27	16	0.1296	444	160
		30	3	0.0243	423	164
		41	16	0.1296	465	181
		45	36	0.2916	402	186
		47	13	0.1053	458	193
	6	38	11	0.0891	532	174
		42	72	0.5832	515	182
		43	8	0.0648	568	184
		46	8	0.0648	521	192
		50	22	0.1782	586	204
		55	17	0.1377	526	209
		57	16	0.1296	581	215
		58	3	0.0243	559	219
	7	33	5	0.0405	684	170
		34	21	0.1701	693	170
		44	7	0.0567	615	184
		48	29	0.2349	681	194
		49	5	0.0405	608	200
		51	8	0.0648	611	204
		52	24	0.1944	626	206
		53	21	0.1701	674	206
		54	1	0.0081	622	208
		56	19	0.1539	635	214
	8	21	9	0.0729	823	126
		22	8	0.0648	807	127
		28	8	0.0648	810	160
		29	1	0.0081	804	161
		31	20	0.162	850	164
		32	8	0.0648	792	167
		35	21	0.1701	814	170
		37	1	0.0081	834	171
		39	3	0.0243	832	174
	9	5	11	0.0891	931	68
		17	3	0.0243	894	114
		18	9	0.0729	894	117
		19	1	0.0081	902	119
		20	2	0.0162	902	122
2	10
	11	3	3	0.0243	189	212
	12	2	3	0.0243	290	207
	13
	14
	15
	16
	17	1	3	0.0243	956	47
3	18
	19
	20	1	12	0.0972	413	207
	21
	22
4	23	6	8	0.0648	156	77
	24	3	3	0.0243	266	72
		7	14	0.1134	286	77
		12	14	0.1134	220	112
	25
	26	4	3	0.0243	566	73
		9	3	0.0243	612	89
	27	2	2	0.0162	722	63
		10	4	0.0324	679	91
	28	1	6	0.0486	790	59
		5	3	0.0243	857	75
		11	4	0.0324	835	101
	29	8	1	0.0081	927	88
5	30	4	5	0.0405	237	122
	31
	32	2	7	0.0567	499	94
		3	3	0.0243	503	104
	33	1	1	0.0081	740	90
6	34	5	5	0.0405	211	98
	35	1	1	0.0081	307	57
		6	1	0.0081	318	103
		7	12	0.0972	317	105
	36	2	4	0.0324	494	59
		3	3	0.0243	514	89
	37	10	10	0.081	689	113
		11	5	0.0405	590	131
	38	4	4	0.0324	753	92
		8	12	0.0972	801	105
		9	4	0.0324	691	108
	39
7	40
	41
	42
	43
	44
	45
8	46	11	15	0.1215	89	187
	47	8	6	0.0486	215	104
	48	1	3	0.0243	322	58
		5	11	0.0891	310	71
		7	2	0.0162	307	79
	49	2	1	0.0081	467	59
		3	1	0.0081	470	61
		4	1	0.0081	463	64
		6	3	0.0243	472	73
	50
	51	9	2	0.0162	730	110
		10	2	0.0162	686	112
	52	12	12	0.0972	821	190
	53	13	3	0.0243	985	224
		14	11	0.0891	925	239
		15	11	0.0891	995	253
9	54	8	7	0.0567	223	188
	55	5	4	0.0324	315	83
		7	4	0.0324	298	138
	56	6	7	0.0567	417	86
	57	4	6	0.0486	578	66
	58	1	8	0.0648	685	55
		2	8	0.0648	727	58
		3	3	0.0243	760	63
10	59	17	16	0.1296	183	121
		21	8	0.0648	190	128
		24	5	0.0405	106	132
		25	3	0.0243	111	136
		26	12	0.0972	145	139
		28	6	0.0486	99	143
		31	21	0.1701	145	151
	60	6	6	0.0486	258	87
		29	14	0.1134	241	145
	61	1	21	0.1701	405	76
		2	16	0.1296	410	77
		7	5	0.0405	467	91
		20	11	0.0891	389	127
		22	4	0.0324	409	128
	62	9	11	0.0891	479	102
		10	10	0.081	560	103
		18	8	0.0648	542	122
	63	3	13	0.1053	627	79
		4	7	0.0567	666	85
		5	28	0.2268	691	85
		8	12	0.0972	691	101
		11	11	0.0891	695	103
		12	13	0.1053	626	112
		14	4	0.0324	707	116
		15	12	0.0972	649	119
		19	5	0.0405	630	126
	64	13	6	0.0486	748	115
		16	1	0.0081	808	120
		23	11	0.0891	742	129
		32	7	0.0567	764	151
		34	21	0.1701	821	155
	65	27	11	0.0891	897	140
		30	2	0.0162	964	145
		33	6	0.0486	947	154
		35	10	0.081	899	158
		36	2	0.0162	938	169
11	66	5	16	0.1296	156	156
		6	9	0.0729	141	197
	67	3	19	0.1539	257	120
	68
	69	1	3	0.0243	555	48
		2	2	0.0162	556	70
	70	4	31	0.2511	867	155
	71	7	13	0.1053	961	212
12	72	11	6	0.0486	115	174
	73	7	3	0.0243	279	101
	74	1	2	0.0162	458	50
		5	16	0.1296	471	90
	75	2	7	0.0567	563	66
		3	4	0.0324	580	84
		4	32	0.2592	581	88
		6	8	0.0648	567	94
	76	8	18	0.1458	706	101
		9	14	0.1134	759	103
	77	10	4	0.0324	830	106

## Sheet: L4440
file	cell number	particle number	Area (pixel2)	Area (mm2)	XStart	YStart		total worms		17
1	1							total cells		70
	2	1	13	0.1053	504	82		cells with 0 particles		26	1, 3, 6, 7, 20, 21, 22, 23, 27, 30, 36, 37, 38, 39, 43, 44, 46, 47, 48, 49, 55, 56, 61, 62, 64, 70
	3
2	4	1	7	0.0567	77	120		animals for images
		2	2	0.0162	113	128
	5	3	8	0.0648	205	139
	6
	7
	8	5	1	0.0081	642	194
		6	10	0.081	641	196
		7	10	0.081	690	227
	9	4	9	0.0729	866	146
3	10	17	3	0.0243	117	134
	11	12	2	0.0162	261	85
	12	8	5	0.0405	340	67
	13	2	11	0.0891	464	57
		3	5	0.0405	469	58
		5	16	0.1296	487	61
		6	2	0.0162	446	62
		10	3	0.0243	483	79
		11	2	0.0162	425	80
		13	12	0.0972	434	86
		14	1	0.0081	440	89
		15	8	0.0648	452	101
	14	1	5	0.0405	553	55
		9	3	0.0243	538	77
	15	4	24	0.1944	749	59
		7	12	0.0972	716	63
	16	16	10	0.081	926	119
		18	5	0.0405	941	143
		19	8	0.0648	896	147
4	17	1	3	0.0243	267	66
	18	3	17	0.1377	531	124
		4	5	0.0405	524	146
		5	5	0.0405	605	156
		6	3	0.0243	602	168
	19	2	9	0.0729	897	90
5	20
	21
	22
6	23
	24	4	2	0.0162	513	103
	25	1	19	0.1539	832	85
		2	7	0.0567	875	94
		3	2	0.0162	858	102
7	26	1	15	0.1215	221	107
	27
	28	2	12	0.0972	782	144
8	29	17	6	0.0486	67	253
	30
	31	1	4	0.0324	471	36
		4	2	0.0162	383	60
		5	1	0.0081	418	61
		6	1	0.0081	423	67
	32	2	11	0.0891	583	41
		3	6	0.0486	595	59
		9	1	0.0081	593	80
	33	7	41	0.3321	669	74
		8	21	0.1701	629	75
		10	4	0.0324	621	89
		11	8	0.0648	665	97
		12	6	0.0486	725	116
	34	13	10	0.081	812	151
		14	4	0.0324	855	180
	35	15	12	0.0972	901	196
		16	6	0.0486	971	237
		18	2	0.0162	993	260
9	36
	37
	38
	39
10	40	3	9	0.0729	152	121
		4	9	0.0729	79	144
	41	1	8	0.0648	455	81
	42	2	10	0.081	804	96
11	43
	44
	45	1	22	0.1782	280	101
		2	15	0.1215	283	105
		3	16	0.1296	275	107
	46
	47
	48
	49
	50	4	3	0.0243	895	137
		5	2	0.0162	902	138
12	51	3	6	0.0486	284	129
	52	2	7	0.0567	471	121
		4	4	0.0324	570	142
	53	1	12	0.0972	911	107
13	54	1	62	0.5022	301	100
	55
	56
14	57	1	9	0.0729	182	101
		3	9	0.0729	205	145
	58	4	1	0.0081	611	166
	59	2	12	0.0972	798	122
15	60	2	1	0.0081	107	249
	61
	62
	63	1	6	0.0486	715	95
	64
16	65	7	12	0.0972	74	136
	66	1	11	0.0891	359	99
		2	1	0.0081	355	109
		5	3	0.0243	465	128
	67	3	7	0.0567	527	120
		4	8	0.0648	841	121
		6	3	0.0243	786	128
		8	1	0.0081	868	143
17	68	1	13	0.1053	62	82
		2	34	0.2754	69	99
	69	3	7	0.0567	392	100
		4	5	0.0405	408	114
	70

## Sheet: All Cells Summary
GFP::LGG-1, rnf-5(RNAi)				GFP::LGG1, L4440
Cell #	Particles/Cell	Average Area (mm2)	stdev	Cell #	Particles/Cell	Average Area (mm2)	stdev
1	6	0.105	0.088	1	0
2	8	0.053	0.042	2	1	0.105	0
3	1	0.105	0	3	0
4	6	0.068	0.07	4	2	0.036	0.029
5	5	0.136	0.097	5	1	0.065	0
6	8	0.159	0.178	6	0
7	10	0.113	0.079	7	0
8	9	0.071	0.059	8	3	0.057	0.042
9	5	0.042	0.036	9	1	0.073	0
10	0			10	1	0.024	0
11	1	0.024	0	11	1	0.016	0
12	1	0.024	0	12	1	0.041	0
13	0			13	9	0.054	0.043
14	0			14	2	0.032	0.011
15	0			15	2	0.146	0.069
16	0			16	3	0.062	0.02
17	1	0.024	0	17	1	0.024	0
18	0			18	4	0.061	0.052
19	0			19	1	0.073	0
20	1	0.097	0	20	0
21	0			21	0
22	0			22	0
23	1	0.065	0	23	0
24	3	0.084	0.051	24	1	0.016	0
25	0			25	3	0.076	0.071
26	2	0.024	0	26	1	0.122	0
27	2	0.024	0.011	27	0
28	3	0.035	0.012	28	1	0.097	0
29	1	0.008	0	29	1	0.049	0
30	1	0.041	0	30	0
31	0			31	4	0.016	0.011
32	2	0.041	0.023	32	3	0.049	0.041
33	1	0.008	0	33	5	0.13	0.125
34	1	0.041	0	34	2	0.057	0.034
35	3	0.038	0.051	35	3	0.054	0.041
36	2	0.028	0.006	36	0
37	2	0.061	0.029	37	0
38	3	0.054	0.037	38	0
39	0			39	0
40	0			40	2	0.073	0
41	0			41	1	0.065	0
42	0			42	1	0.081	0
43	0			43	0
44	0			44	0
45	0			45	3	0.143	0.031
46	1	0.122	0	46	0
47	1	0.049	0	47	0
48	3	0.043	0.04	48	0
49	4	0.012	0.008	49	0
50	0			50	2	0.02	0.006
51	2	0.016	0	51	1	0.049	0
52	1	0.097	0	52	2	0.045	0.017
53	3	0.068	0.037	53	1	0.097	0
54	1	0.057	0	54	1	0.502	0
55	2	0.032	0	55	0
56	1	0.057	0	56	0
57	1	0.049	0	57	2	0.073	0
58	3	0.051	0.023	58	1	0.008	0
59	7	0.082	0.053	59	1	0.097	0
60	2	0.081	0.046	60	1	0.008	0
61	5	0.092	0.059	61	0
62	3	0.078	0.012	62	0
63	9	0.095	0.057	63	1	0.049	0
64	5	0.075	0.061	64	0
65	5	0.05	0.035	65	1	0.097	0
66	2	0.101	0.04	66	3	0.041	0.043
67	1	0.154	0	67	4	0.038	0.027
68	0			68	2	0.19	0.12
69	2	0.02	0.006	69	2	0.049	0.011
70	1	0.251	0	70	0
71	1	0.105	0
72	1	0.049	0
73	1	0.024	0
74	2	0.073	0.08
75	4	0.103	0.105
76	2	0.13	0.023
77	1	0.032	0
	GFP::LGG-1
	rnf-5(RNAi)				L4440
	77				70				count
	2.15584				1.27143				average
	2.43907				1.55033				stdev
	0.277958				0.1853				SEM
